# Supplementary material for: Biopsychosocial Factors for Chronicity in Individuals with Non-Specific Low Back Pain: An Umbrella Review
Source: Int J Environ Res Public Health. 2022 Aug 16;19(16):10145. doi: 10.3390/ijerph191610145 (PMC9408093; doi:10.3390/ijerph191610145)
Supplement: Supplementary file 1 [file ijerph-19-10145-s001.zip]

Archive with 1 entries (1 files):
- ijerph-1842562-supplementary.pdf
